# Supplementary material for: Multilayer perceptron architecture optimization using parallel computing techniques
Source: PLoS One. 2017 Dec 13;12(12):e0189369. doi: 10.1371/journal.pone.0189369 (PMC5728525; doi:10.1371/journal.pone.0189369)
Supplement: S1 File — (ZIP) [file pone.0189369.s001.zip]

Archive with 3 entries (3 files):
- G1w.mat
- G2w.mat
- G3w.mat
